# Supplementary material for: The Significant Antioxidant Effect Exerted by Pomegranate (Punica granatum): The Hidden Polyphenols
Source: Antioxidants (Basel). 2026 Feb 24;15(3):276. doi: 10.3390/antiox15030276 (PMC13024635; doi:10.3390/antiox15030276)
Supplement: Supplementary file 1 [file antioxidants-15-00276-s001.zip]

Archive with 1 entries (1 files):
- antioxidants-4146976-supplementary.pdf
